# Supplementary material for: The Diagnostic Performance of 2-[18F]FDG PET/CT in Identifying Richter Transformation in Chronic Lymphocytic Leukemia: An Updated Systematic Review and Bivariate Meta-Analysis
Source: Cancers (Basel). 2024 May 5;16(9):1778. doi: 10.3390/cancers16091778 (PMC11083202; doi:10.3390/cancers16091778)
Supplement: Supplementary file 1 [file cancers-16-01778-s001.zip]

Archive with 1 entries (1 files):
- cancers-2976360-supplementary.pdf
